# Supplementary material for: Reaping the Potential of Wild Cajanus Species through Pre-Breeding for Improving Resistance to Pod Borer, Helicoverpa armigera, in Cultivated Pigeonpea (Cajanus cajan (L.) Millsp.)
Source: Biology (Basel). 2022 Mar 22;11(4):485. doi: 10.3390/biology11040485 (PMC9026160; doi:10.3390/biology11040485)
Supplement: Supplementary file 1 [file biology-11-00485-s001.zip]

Archive with 1 entries (1 files):
- biology-1598577-supplementary.pdf
